# Supplementary material for: Heart Rate in Patients with SARS-CoV-2 Infection: Prevalence of High Values at Discharge and Relationship with Disease Severity
Source: J Clin Med. 2021 Nov 28;10(23):5590. doi: 10.3390/jcm10235590 (PMC8658577; doi:10.3390/jcm10235590)
Supplement: Supplementary file 1 [file jcm-10-05590-s001.zip]

Archive with 1 entries (1 files):
- jcm-1488334-supplementary.pdf
